# Supplementary material for: Exploring Transcriptomic Landscapes in Red Blood Cells, in Their Extracellular Vesicles and on a Single-Cell Level
Source: Int J Mol Sci. 2022 Oct 25;23(21):12897. doi: 10.3390/ijms232112897 (PMC9657499; doi:10.3390/ijms232112897)
Supplement: Supplementary file 1 [file ijms-23-12897-s001.zip]

Archive with 2 entries (2 files):
- Supplementary Methods and Figures S1-S5.pdf
- Supplementary Tables S1-S11.xlsx
